# Supplementary material for: Genome-scale metabolic modelling enables deciphering ethanol metabolism via the acrylate pathway in the propionate-producer Anaerotignum neopropionicum
Source: Microb Cell Fact. 2022 Jun 16;21:116. doi: 10.1186/s12934-022-01841-1 (PMC9205015; doi:10.1186/s12934-022-01841-1)
Supplement: Supplementary file 2 — Additional file 2. Genes and homologos of the acrylate and butyrate pathways found in other Clostridium species. [file 12934_2022_1841_MOESM2_ESM.xlsx]

## Sheet: Homologous genes
	A.neopropionicum					Homologs
Pathway	Reaction name	Reaction id	EC number	Locus tag	Gene(s)	Species	EC number	Locus tag	Gene(s)	Observations
Acrylate pathway	Propionate-CoA:Lactoyl-CoA transferase	rxn01056_c0	2.8.3.1/2.8.3.8	CLNEO_17700	ydiF	Anaerotignum propionicum	2.8.3.1	Unknown	pct
Acrylate pathway	Acryloyl-CoA reductase	rxn40050_c0	1.3.1.95, 1.3.99.-	(CLNEO_21740 and CLNEO_21750 and CLNEO_21760)	acrC, acrB_1,acrA	Anaerotignum propionicum	1.3.1.95	(CPRO_21630 and CPRO_21610 and CPRO_21620) or (Unknown and CPRO_04770 and CPRO_04780) or (Unknown and CPRO_28160 and CPRO_28170)	acrC, acrA_1, acrA_2,acrA_3,acrB_1,acrB_2,acrB_3	Genes with the highest identity with A. propionicum
Butyrate pathway	3-hydroxybutyryl-CoA dehydrogenase	rxn03861_c0	1.1.1.100	CLNEO_27400 or CLNEO_28900 or CLNEO_06910 or CLNEO_18000 or CLNEO_02960 or CLNEO_14220	fabG_1,fabG_2,fabG_3,fabG_4,fabG_5	Cupriavidus necator	1.1.1.36	H16_A1439 or H16_A2002 or H16_A2171	phaB,phB2, phB3
Butyrate pathway	3-hydroxybutyryl-CoA dehydratase	rxn03874_c0	4.2.1.59	CLNEO_27430	fabZ	Arabidopsis thaliana	4.2.1.55			MetaCyc
Butyrate pathway	Butyryl-CoA dehydrogenase	rxn00868_c0	1.3.8.1,1.3.1.95,1.3.99.-	(CLNEO_26120 and CLNEO_26130) or (CLNEO_29840 and CLNEO_26850)	acdA_1, acdA_2,acrB_2, acrB_3	Clostridium acetobutylicum	1.3.8.1	CA_C2711	bcd	Genes with the highest identity with C. acetobutylicum
Butyrate pathway	Butyryl-CoA dehydrogenase	rxn00868_c0	1.3.8.1,1.3.1.95,1.3.99.-	(CLNEO_26120 and CLNEO_26130) or (CLNEO_29840 and CLNEO_26850)	acdA_1, acdA_2,acrB_2, acrB_3	Clostridium kluyveri	1.3.8.1	CKL_0455	bcd	Genes with the highest identity with C. kluyveri
Acetoacetyl-CoA is reduced to 3-hydroxybutyryl-CoA via either NAD(P)-dependent 3-hydroxybutyryl-CoA dehydrogenase (EC 1.1.1.157) or NAD(P)-dependent acetoacetyl-CoA reductase (EC 1.1.1.36). In A. neopropionicum, this activity could be catalysed by an enzyme annotated as 3-oxoacyl reductase (EC 1.1.1.100; CLNEO_27400 or CLNEO_28900 or CLNEO_06910 or CLNEO_18000 or CLNEO_02960 or CLNEO_14220), whic…
